# Supplementary material for: Determining the depth of surface charging layer of single Prussian blue nanoparticles with pseudocapacitive behaviors
Source: Nat Commun. 2022 Apr 28;13:2316. doi: 10.1038/s41467-022-30058-4 (PMC9051208; doi:10.1038/s41467-022-30058-4)
Supplement: Supplementary file 3 — Source Data [file 41467_2022_30058_MOESM3_ESM.xls]

## Sheet: Figure1c
Figure 1c	Voltage (V)	Scattering Intensity (I.U.)
	0.2502	3583.45
	0.251327	3577.15
	0.252454	3579.03
	0.252776	3575.39
	0.251327	3581.61
	0.2502	3579.7
	0.249073	3590.61
	0.247946	3589.79
	0.246497	3582.55
	0.245209	3583.04
	0.243921	3579.18
	0.242472	3580.07
	0.241506	3578.72
	0.240218	3586.86
	0.237802	3570.96
	0.236353	3577.79
	0.235709	3595.22
	0.234421	3590.12
	0.232972	3585.32
	0.231523	3570.62
	0.230074	3587.43
	0.22943	3587.69
	0.227981	3587.12
	0.227176	3584.57
	0.225405	3614.54
	0.224439	3599.39
	0.221862	3587.99
	0.220735	3591.47
	0.219608	3587.05
	0.21832	3588.55
	0.217515	3587.91
	0.215905	3595.04
	0.214778	3591.03
	0.21349	3587.95
	0.212202	3599.65
	0.210753	3573.81
	0.210109	3587.65
	0.208499	3598.9
	0.206083	3597.06
	0.204956	3592.64
	0.20399	3596.8
	0.20238	3589.15
	0.201414	3581.05
	0.200126	3592.82
	0.198838	3597.25
	0.197711	3574.53
	0.196584	3604.6
	0.194813	3603.29
	0.193686	3580.11
	0.19111	3596.76
	0.190304	3581.39
	0.189338	3593.12
	0.187567	3594.06
	0.18644	3601.15
	0.185313	3589.68
	0.184186	3610.19
	0.182898	3600.85
	0.18161	3581.46
	0.180483	3595.22
	0.179356	3594.32
	0.177907	3572.31
	0.175492	3604.56
	0.174526	3594.66
	0.173237	3592.86
	0.171949	3569.39
	0.170822	3576.4
	0.169373	3576.44
	0.168246	3583.9
	0.167119	3575.84
	0.165831	3575.57
	0.164865	3583.75
	0.163416	3585.06
	0.162128	3581.28
	0.159874	3573.1
	0.158425	3565
	0.157136	3581.31
	0.15617	3568.94
	0.155043	3581.88
	0.153594	3587.2
	0.152306	3562.22
	0.15134	3572.54
	0.150052	3571.04
	0.148764	3576.18
	0.147315	3568.53
	0.144739	3571.15
	0.144256	3566.91
	0.142807	3564.06
	0.141518	3557.31
	0.14023	3549.62
	0.138942	3552.21
	0.137815	3548.09
	0.136688	3545.88
	0.135239	3564.06
	0.134112	3543.74
	0.132663	3534.44
	0.131375	3544.38
	0.129121	3532.45
	0.128316	3526.26
	0.126545	3528.89
	0.125417	3535.07
	0.123968	3510.14
	0.123163	3518.24
	0.122036	3501.4
	0.120587	3491.01
	0.11946	3505.41
	0.118172	3493.26
	0.116884	3492.81
	0.115918	3485.72
	0.113342	3484.71
	0.112215	3485.91
	0.110927	3485.39
	0.109477	3467.43
	0.108833	3460.9
	0.107223	3459.44
	0.105774	3463.45
	0.104647	3454.04
	0.103842	3443.01
	0.102232	3448.75
	0.101266	3432.1
	0.0986898	3433.07
	0.0975628	3416.54
	0.0959527	3432.59
	0.0951476	3410.39
	0.0938595	3405.25
	0.0925715	3397.9
	0.0912834	3386.39
	0.0899953	3377.31
	0.0885462	3386.69
	0.0874191	3369.44
	0.0864531	3378.47
	0.085326	3363.74
	0.0827498	3334.86
	0.0816228	3340.94
	0.0801737	3343.41
	0.0792076	3329.31
	0.0779195	3329.99
	0.0767925	3307.75
	0.0751824	3299.65
	0.0740553	3288.89
	0.0730892	3291.55
	0.0718012	3276.21
	0.0706741	3257.5
	0.069386	3241.22
	0.0669709	3231.29
	0.0656828	3238.6
	0.0642337	3238.9
	0.0627846	3204.81
	0.0619796	3214.71
	0.0606915	3180.36
	0.0595644	3179.57
	0.0582763	3169.71
	0.0573103	3164.31
	0.0561832	3149.72
	0.0547341	3144.03
	0.053446	3124.45
	0.0510309	3116.05
	0.0497428	3107.88
	0.0484547	3115.75
	0.0474887	3090.66
	0.0462006	3085.56
	0.0449125	3055.49
	0.0439464	3066.78
	0.0421753	3034.19
	0.0412093	3027.36
	0.0399212	3026.95
	0.0389551	3016.75
	0.036379	3000.66
	0.0349299	2984.35
	0.0339638	2983.11
	0.0323537	2963.91
	0.0312267	2950.11
	0.0304216	2956.41
	0.0292945	2929.71
	0.0276844	2919.29
	0.0265574	2908.04
	0.0251083	2901.81
	0.0238202	2872.82
	0.0230151	2869
	0.0206	2842.9
	0.0193119	2837.31
	0.0178628	2829.7
	0.0167358	2804.31
	0.0156087	2804.16
	0.0143206	2792.43
	0.0131935	2790.36
	0.0120665	2758.3
	0.0107784	2769.85
	0.0094903	2730.1
	0.00820222	2720.12
	0.00691414	2711.16
	0.00482102	2714.01
	0.00337193	2698.07
	0.00224486	2683.94
	0.00111779	2660.28
	-0.000331305	2680.45
	-0.00178039	2652.44
	-0.00242443	2639.91
	-0.00403453	2630.01
	-0.00500059	2626.04
	-0.00644968	2604.96
	-0.00741574	2602.53
	-0.00983089	2594.72
	-0.011602	2588.5
	-0.0124071	2585.35
	-0.0138561	2557.11
	-0.0148222	2563.49
	-0.0159493	2541.96
	-0.0169153	2536.34
	-0.0186864	2521.9
	-0.0198135	2501.09
	-0.0211016	2483.84
	-0.0223897	2492.99
	-0.0231947	2478.25
	-0.0259319	2466.21
	-0.02722	2463.7
	-0.028186	2457.66
	-0.0294741	2434.19
	-0.0309232	2412.21
	-0.0320503	2428.34
	-0.0330163	2409.1
	-0.0343044	2408.39
	-0.0354315	2388.62
	-0.0365586	2374.15
	-0.0380076	2377.45
	-0.0389737	2359.64
	-0.0417109	2355.21
	-0.042999	2346.66
	-0.044126	2331.93
	-0.0454141	2332.3
	-0.0465412	2314.3
	-0.0475072	2304.78
	-0.0489563	2298.1
	-0.0504054	2286.74
	-0.0516935	2277.51
	-0.0526596	2256.51
	-0.0539476	2259.89
	-0.0562018	2244.96
	-0.0576509	2224.3
	-0.0587779	2220.14
	-0.059744	2208.81
	-0.0613541	2195.88
	-0.0623202	2194.71
	-0.0639303	2186.05
	-0.0650573	2184.21
	-0.0660234	2156.84
	-0.0674725	2148.32
	-0.0684385	2154.81
	-0.0694046	2143.19
	-0.0724638	2124.81
	-0.0734299	2104.68
	-0.0745569	2108.54
	-0.075845	2082.44
	-0.0769721	2098.3
	-0.0782602	2070.74
	-0.0795482	2074.71
	-0.0806753	2050.53
	-0.0818024	2052.03
	-0.0827684	2036.05
	-0.0843785	2045.2
	-0.0856666	2017.49
	-0.0882428	2008.15
	-0.0892088	1998.14
	-0.0904969	1987.9
	-0.091785	1975.08
	-0.0929121	1967.88
	-0.0943612	1948.86
	-0.0953272	1958.61
	-0.0967763	1944.06
	-0.0974203	1926.62
	-0.0990304	1918.71
	-0.10048	1905.7
	-0.102895	1904.46
	-0.1037	1898.12
	-0.10531	1882.9
	-0.106276	1878.17
	-0.107564	1863.29
	-0.108691	1841.99
	-0.109818	1832.72
	-0.111106	1822.56
	-0.112394	1824.59
	-0.113682	1812.03
	-0.11497	1815.1
	-0.116259	1797.62
	-0.118191	1785.06
	-0.119801	1774.3
	-0.12125	1782.36
	-0.122377	1761.81
	-0.123504	1763.09
	-0.124792	1760.5
	-0.12608	1748.95
	-0.127207	1734.62
	-0.128173	1728.81
	-0.129461	1726
	-0.130749	1725.74
	-0.132038	1720.3
	-0.134614	1712.54
	-0.13558	1709.8
	-0.137029	1703.12
	-0.137995	1684.19
	-0.139605	1690.53
	-0.14041	1683.25
	-0.141698	1675.22
	-0.143147	1685.88
	-0.144596	1669.71
	-0.145562	1670.12
	-0.146528	1675.64
	-0.147655	1656.03
	-0.150232	1659.66
	-0.15152	1671.81
	-0.152647	1659.81
	-0.153935	1652.28
	-0.154901	1643.76
	-0.15635	1644.1
	-0.157799	1643.24
	-0.158765	1636.9
	-0.160053	1631.5
	-0.161824	1619.5
	-0.162307	1626.66
	-0.164723	1617.74
	-0.166494	1633.94
	-0.167299	1608.21
	-0.168748	1597.11
	-0.169553	1632.17
	-0.170841	1604.58
	-0.17229	1613.24
	-0.173578	1606.15
	-0.174866	1593.21
	-0.175993	1616.28
	-0.177281	1591.56
	-0.178086	1600.83
	-0.180663	1604.01
	-0.182112	1600.45
	-0.183239	1582.26
	-0.184527	1585.75
	-0.185976	1583.95
	-0.186942	1571.05
	-0.188391	1580.54
	-0.189357	1577.76
	-0.190806	1589.84
	-0.192094	1589.28
	-0.192899	1584.7
	-0.194187	1570.38
	-0.196764	1573.86
	-0.198213	1582.08
	-0.199018	1578.17
	-0.200467	1566.03
	-0.201594	1578.36
	-0.202721	1575.66
	-0.204009	1574.12
	-0.205136	1568.09
	-0.206585	1556.8
	-0.207551	1567.67
	-0.208678	1550.46
	-0.211093	1557.17
	-0.212382	1564.75
	-0.21367	1559.42
	-0.214958	1552.22
	-0.216246	1550.31
	-0.217695	1546.6
	-0.218661	1547.16
	-0.219949	1557.59
	-0.221559	1552.67
	-0.222042	1551.92
	-0.223491	1553.65
	-0.225101	1544.24
	-0.227194	1529.76
	-0.228483	1532.2
	-0.22961	1532.84
	-0.230898	1544.84
	-0.232186	1545.59
	-0.23283	1538.72
	-0.234762	1532.39
	-0.235889	1520.76
	-0.237177	1529.61
	-0.238304	1530.44
	-0.239109	1532.8
	-0.240558	1534.56
	-0.243295	1536.92
	-0.244423	1511.95
	-0.245389	1516.04
	-0.246677	1512.29
	-0.247804	1524.14
	-0.249414	1528.22
	-0.250058	1527.96
	-0.251507	1515.17
	-0.252634	1525.34
	-0.254083	1503.29
	-0.255049	1515.55
	-0.257625	1528.94
	-0.259074	1519.94
	-0.260202	1521.25
	-0.261329	1509.66
	-0.262456	1501.04
	-0.263905	1511.31
	-0.265193	1517.8
	-0.266481	1517.05
	-0.267447	1510.56
	-0.268574	1514.61
	-0.269701	1497.47
	-0.27115	1509.59
	-0.273726	1505.72
	-0.275014	1512.81
	-0.275659	1508.01
	-0.277108	1507.19
	-0.278557	1503.25
	-0.279523	1498.53
	-0.280972	1500.51
	-0.282099	1506.36
	-0.283387	1506.33
	-0.284192	1504.71
	-0.285641	1511.35
	-0.286929	1498.94
	-0.289344	1500.17
	-0.290632	1499.35
	-0.29176	1497.81
	-0.29337	1498.15
	-0.294658	1490.88
	-0.295302	1491.17
	-0.296751	1496.54
	-0.2982	1489.79
	-0.299166	1482.03
	-0.300454	1496.09
	-0.301742	1500.33
	-0.302547	1505.31
	-0.305445	1492.53
	-0.306572	1481.12
	-0.307539	1485.55
	-0.308988	1491.29
	-0.310276	1489.97
	-0.311403	1479.85
	-0.312691	1487.54
	-0.313657	1491.25
	-0.315106	1477.26
	-0.316555	1479.44
	-0.31736	1481.8
	-0.319453	1495.67
	-0.321224	1492.71
	-0.322512	1486.53
	-0.323479	1475.65
	-0.324767	1478.65
	-0.326055	1498.75
	-0.327504	1464.4
	-0.328631	1488.29
	-0.329436	1474.53
	-0.330724	1483.64
	-0.332173	1476.17
	-0.333139	1479.51
	-0.335876	1469.65
	-0.336842	1463.09
	-0.338453	1480.26
	-0.33958	1483.15
	-0.340707	1492.83
	-0.341834	1480.08
	-0.343122	1474.83
	-0.34441	1470.1
	-0.345698	1473.44
	-0.346986	1464.92
	-0.348113	1472.2
	-0.348918	1478.84
	-0.351655	1478.16
	-0.35246	1454.31
	-0.354393	1469.65
	-0.355681	1488.25
	-0.356486	1464.25
	-0.357613	1473.81
	-0.359062	1469.65
	-0.360672	1469.5
	-0.361638	1472.05
	-0.362604	1476.21
	-0.363892	1479.33
	-0.365985	1466.76
	-0.367434	1464.03
	-0.368722	1474.53
	-0.369849	1470.4
	-0.370977	1467.4
	-0.372426	1474.49
	-0.373392	1464.85
	-0.37468	1472.88
	-0.376129	1473.14
	-0.377256	1464.21
	-0.378544	1474.83
	-0.37951	1467.44
	-0.382247	1473.25
	-0.383374	1463.72
	-0.384662	1478.42
	-0.38579	1470.59
	-0.386917	1463.99
	-0.388205	1466.05
	-0.389171	1466.16
	-0.39062	1482.81
	-0.391908	1462.3
	-0.392874	1473.96
	-0.394484	1462.53
	-0.395933	1464.03
	-0.398187	1463.95
	-0.399314	1476.96
	-0.400602	1465.94
	-0.401891	1460.24
	-0.403018	1460.09
	-0.404145	1470.4
	-0.405272	1468.3
	-0.406721	1459.08
	-0.40817	1468.45
	-0.408975	1465.11
	-0.410102	1451.69
	-0.412678	1462.6
	-0.413644	1469.24
	-0.414932	1467.1
	-0.41622	1454.09
	-0.417509	1463.88
	-0.418475	1457.95
	-0.420085	1460.12
	-0.421212	1456.83
	-0.422339	1471.64
	-0.423949	1476.1
	-0.424915	1477.45
	-0.426364	1477
	-0.428779	1468.9
	-0.429584	1484.54
	-0.431033	1449.4
	-0.43216	1464.81
	-0.433449	1448.16
	-0.434737	1458.33
	-0.436025	1465.56
	-0.437313	1461.62
	-0.438601	1464.66
	-0.439567	1480.53
	-0.440855	1456.3
	-0.44166	1447.08
	-0.444397	1454.39
	-0.445685	1454.24
	-0.446812	1470.36

## Sheet: Figure1d
Figure 1d	Wavelength (nm)		Intensity (I.U.)		Intensity (I.U.)		Intensity (I.U.)
	399.867	Intermediate state	847	Oxidation	783	Reduction	790
	400.703		839.667		790.333		819.667
	401.538		845.8		819.6		820.4
	402.373		876.286		849.143		833.143
	403.208		891		868.444		853.889
	404.044		904.727		891.818		878.364
	404.879		930.615		905.154		898.923
	405.714		951.667		927.733		930
	406.549		981.176		955.294		958.176
	407.384		1014.26		983.158		990.474
	408.219		1045.57		1009		1025.95
	409.055		1075.3		1038.43		1055.52
	409.89		1104.68		1068.48		1081.72
	410.725		1139.37		1101.3		1107.22
	411.56		1173.93		1128.79		1135.66
	412.395		1200.52		1153.19		1163.97
	413.23		1232.03		1179.76		1190.24
	414.065		1257.54		1201.06		1213.29
	414.9		1281.14		1224.09		1241.2
	415.735		1305.66		1252.17		1265.46
	416.57		1330.94		1272.69		1286.57
	417.405		1355.37		1296.03		1308.8
	418.24		1379		1315.34		1331.03
	419.075		1398.94		1336.26		1354.66
	419.91		1418.86		1354.86		1374.77
	420.745		1443.4		1372.97		1397.97
	421.58		1465.57		1393.57		1416.06
	422.415		1485.71		1414.8		1432.69
	423.25		1503.97		1431.91		1451.2
	424.085		1520.17		1450.74		1467.74
	424.92		1537.46		1464.94		1487.43
	425.755		1555.31		1478.11		1502.26
	426.59		1572.17		1490.49		1514.31
	427.425		1585.89		1502.86		1525.74
	428.26		1599.46		1517.97		1539.6
	429.095		1611.89		1528.89		1549.83
	429.929		1622.03		1534.6		1559.94
	430.764		1628.4		1541.46		1567.29
	431.599		1638.66		1551.29		1577.51
	432.434		1644.4		1554.14		1587.26
	433.269		1650.51		1556.54		1593.51
	434.104		1654.23		1562.94		1599.91
	434.938		1661.97		1566.46		1605.23
	435.773		1666.4		1571.57		1608.66
	436.608		1664.34		1572.71		1610.26
	437.443		1663.43		1577.17		1617.94
	438.277		1662.89		1573.89		1619.74
	439.112		1661		1575.09		1617.57
	439.947		1661.46		1577.11		1618.29
	440.782		1658.37		1571.63		1620.86
	441.616		1655.49		1570.86		1618.14
	442.451		1655.66		1572.94		1616.29
	443.286		1653.49		1570.46		1617.97
	444.12		1652.17		1570.34		1612.86
	444.955		1651.69		1565.49		1611.26
	445.79		1648.8		1566.69		1611.06
	446.624		1649.37		1565.23		1612
	447.459		1651.31		1563.09		1613.34
	448.293		1652.89		1559.86		1611.57
	449.128		1655.43		1560		1611.43
	449.963		1652.49		1562.8		1606.8
	450.797		1647.26		1560.51		1606.57
	451.632		1649.6		1553.8		1607.51
	452.466		1649.94		1551.63		1611.4
	453.301		1650.46		1547.63		1612.97
	454.135		1653.23		1550.31		1614.69
	454.97		1653.97		1552.03		1613.49
	455.804		1655.03		1554		1618.4
	456.639		1658.97		1548.91		1621.91
	457.473		1658.57		1545		1621.91
	458.308		1653.77		1540.86		1621.63
	459.142		1653.74		1544.74		1621.91
	459.977		1661.14		1548.43		1621.6
	460.811		1658.77		1546.11		1619.26
	461.646		1656.03		1550.51		1616.89
	462.48		1662		1553.31		1619.71
	463.315		1662.03		1550.6		1620.2
	464.149		1660.11		1553.06		1622.4
	464.983		1659.06		1551.23		1629.63
	465.818		1663.14		1550.17		1635.69
	466.652		1663		1550.86		1634.4
	467.486		1668.43		1554.97		1634.37
	468.321		1674.83		1554.11		1633.97
	469.155		1676.11		1554.86		1639.4
	469.989		1679.91		1560.03		1639.57
	470.824		1685.97		1565.63		1641.57
	471.658		1692.09		1568.71		1644.69
	472.492		1694.29		1568.71		1643.74
	473.327		1698.17		1569.69		1646.23
	474.161		1700.69		1567.43		1645.63
	474.995		1705.11		1568.57		1651.03
	475.829		1704.91		1567.94		1649.97
	476.664		1706.17		1570.57		1650.03
	477.498		1710		1571.11		1649.37
	478.332		1711.31		1570.14		1650.34
	479.166		1716.34		1566.71		1652.23
	480		1722.34		1568.91		1658.74
	480.834		1723.4		1563.71		1659.83
	481.669		1726.06		1565.09		1657.54
	482.503		1728.83		1567.37		1658.69
	483.337		1731.49		1567.34		1657.34
	484.171		1730.51		1565.51		1662.71
	485.005		1730.91		1561.4		1661.03
	485.839		1726.86		1564.51		1659.23
	486.673		1726.4		1564.03		1658.03
	487.507		1729.23		1567.57		1657.89
	488.341		1730.37		1568.43		1660.17
	489.176		1726.51		1563.2		1659.29
	490.01		1734		1562.17		1656
	490.844		1735.69		1562.03		1658.86
	491.678		1734.63		1556.51		1652.26
	492.512		1734.83		1554.26		1652
	493.346		1736.66		1550.51		1650.57
	494.18		1738.03		1549.66		1644.54
	495.014		1736		1545.69		1642.97
	495.848		1735.51		1539.97		1643.34
	496.681		1735.43		1538.14		1642.77
	497.515		1735.29		1539.83		1643.23
	498.349		1734.6		1534.97		1641.86
	499.183		1730.46		1534.29		1641.83
	500.017		1727.83		1527.66		1639.66
	500.851		1721.29		1518.46		1637.57
	501.685		1724.26		1515.83		1634.11
	502.519		1719.49		1509.26		1633.71
	503.353		1722.11		1506.31		1634.31
	504.186		1719.46		1504.09		1631.06
	505.02		1719.49		1505.31		1632.97
	505.854		1717.54		1500.37		1634
	506.688		1712.37		1497.23		1636.29
	507.522		1713.86		1491.09		1634.86
	508.356		1711		1488		1634
	509.189		1708.83		1482.06		1627.66
	510.023		1708.69		1486.54		1619.46
	510.857		1709.51		1481.31		1618.17
	511.691		1710.69		1476.63		1609.89
	512.524		1707.17		1473.4		1604.43
	513.358		1709.14		1471.8		1601.14
	514.192		1708.66		1471.86		1595.03
	515.025		1710.97		1469.4		1594.4
	515.859		1710.4		1468.97		1592.51
	516.693		1714.86		1462.66		1591.51
	517.526		1713.43		1456.31		1585.31
	518.36		1710.46		1454.34		1588.54
	519.194		1702.4		1453.17		1586.74
	520.027		1706.26		1449		1582.06
	520.861		1708.6		1451.03		1583.91
	521.695		1712.09		1448.94		1582.86
	522.528		1711.94		1447.83		1580.03
	523.362		1709.91		1445		1579.03
	524.195		1713.26		1444.11		1577
	525.029		1713.83		1443.97		1573.51
	525.862		1713.31		1442.69		1571.8
	526.696		1713.09		1441.8		1573.23
	527.529		1715.06		1443.74		1570.49
	528.363		1712.31		1439.89		1569.83
	529.196		1712.66		1438.8		1566.11
	530.03		1716.57		1439.91		1565.31
	530.863		1715.57		1437.63		1565.49
	531.697		1718.63		1437.46		1563.11
	532.53		1716.89		1439		1562.54
	533.364		1717.26		1433.89		1558.83
	534.197		1716.2		1428.57		1556.69
	535.031		1712.63		1425.34		1553.31
	535.864		1717		1425.34		1548.34
	536.697		1714.57		1431.91		1550.74
	537.531		1715.71		1431.46		1548.54
	538.364		1718.86		1433.31		1548.17
	539.197		1715.46		1429.83		1555.23
	540.031		1715.17		1431.43		1553.37
	540.864		1710.57		1434.2		1557.91
	541.697		1711.57		1432.86		1555.69
	542.531		1711.03		1434.89		1555.06
	543.364		1717.34		1437.91		1559.6
	544.197		1721.34		1437.8		1561.43
	545.031		1727.49		1438.03		1569.31
	545.864		1726.74		1444.63		1573.2
	546.697		1732.06		1448.09		1578.49
	547.53		1737.63		1456.69		1579.63
	548.364		1742.66		1454.37		1586.34
	549.197		1746.4		1459.54		1591.63
	550.03		1749.2		1462.57		1592.34
	550.863		1755.74		1467.74		1598.86
	551.696		1759.49		1470.91		1604.37
	552.529		1767.69		1474.6		1606.94
	553.363		1770.14		1479.91		1611.14
	554.196		1778.11		1488.06		1612.86
	555.029		1787.51		1492.51		1619.43
	555.862		1795.6		1495.89		1622.37
	556.695		1802.06		1501.49		1626.97
	557.528		1810.97		1511.43		1629.06
	558.361		1816.03		1513.57		1641.77
	559.194		1817.17		1525.71		1649.49
	560.027		1825.83		1541.4		1652.03
	560.86		1831.26		1556.89		1662.37
	561.693		1835.31		1566.91		1669.83
	562.526		1847.71		1580.4		1682.09
	563.359		1858.74		1592.03		1689.83
	564.192		1869.43		1605.06		1700.09
	565.025		1873.14		1614.51		1708.74
	565.858		1884.2		1619.86		1718.49
	566.691		1893.23		1632.31		1729.03
	567.524		1903.97		1642.03		1737.29
	568.357		1919.46		1659.03		1748.17
	569.19		1932.23		1674.17		1765.06
	570.023		1948.09		1689.49		1779.51
	570.856		1957.63		1709.57		1794.34
	571.689		1971.57		1722.09		1811.6
	572.522		1979.31		1731.94		1820.97
	573.355		1984.14		1745		1833.86
	574.188		1994.89		1764.37		1842.91
	575.02		2006.86		1778.03		1858.8
	575.853		2024.97		1793.4		1869.46
	576.686		2041.83		1807.94		1879.46
	577.519		2057.34		1829.4		1894.06
	578.352		2069.03		1846.77		1909.63
	579.184		2078.23		1864.06		1928.06
	580.017		2089.4		1883.14		1942.54
	580.85		2104.77		1899.43		1962.69
	581.683		2117.46		1921		1980.94
	582.515		2132.03		1942.69		1997.43
	583.348		2146.06		1963.69		2020.17
	584.181		2152.77		1983.2		2038.46
	585.014		2164.09		2004.97		2058.91
	585.846		2181.31		2024.29		2074.43
	586.679		2198.77		2048.51		2093.31
	587.512		2210.8		2073.63		2105.91
	588.344		2228.54		2089.71		2123.74
	589.177		2244.6		2106.63		2152.66
	590.009		2259.66		2123.86		2166.37
	590.842		2281.63		2140.74		2186.46
	591.675		2299.6		2166.29		2201.2
	592.507		2317.31		2192.43		2224.6
	593.34		2336.71		2216.09		2247.51
	594.172		2353.8		2239.54		2271.37
	595.005		2369.14		2265.31		2290.89
	595.837		2384.34		2291.74		2319.23
	596.67		2399.86		2319		2349.51
	597.503		2416.71		2344.37		2375.09
	598.335		2429.43		2368		2394.69
	599.168		2447		2387.74		2418.4
	600		2472.54		2411.29		2443.26
	600.832		2485.86		2437.54		2465.17
	601.665		2503.03		2461.26		2486.06
	602.497		2529.77		2488.06		2514.46
	603.33		2546.94		2511.54		2538.34
	604.162		2567.09		2542.57		2554.14
	604.995		2583.26		2571.86		2584.46
	605.827		2595.77		2599.89		2613.51
	606.659		2616		2631.51		2639.34
	607.492		2643.51		2660.91		2666
	608.324		2671.14		2690.17		2693.2
	609.156		2691		2724.89		2719.6
	609.989		2715.54		2755.69		2743.17
	610.821		2741.34		2789.89		2777.09
	611.653		2764.34		2823.26		2806.31
	612.486		2786.46		2852.11		2834.17
	613.318		2819.49		2887.57		2871.06
	614.15		2845.63		2924.34		2899.83
	614.983		2870.63		2957.6		2932.11
	615.815		2904.43		2992.51		2963.49
	616.647		2931.54		3027.77		3004.26
	617.479		2957.91		3066.86		3039.71
	618.311		2983.14		3101.29		3067.34
	619.144		3021.51		3133.57		3103.89
	619.976		3050.03		3172.11		3135.94
	620.808		3066.49		3202.37		3169.8
	621.64		3091.54		3231.86		3204.37
	622.472		3117.46		3271.94		3233.31
	623.304		3153.26		3314.83		3266.37
	624.137		3183.49		3357.26		3301.91
	624.969		3214.14		3393.91		3331.23
	625.801		3245.57		3429.26		3361.29
	626.633		3271.57		3468.49		3394.91
	627.465		3307.74		3508.03		3427.74
	628.297		3338.66		3549.34		3455.83
	629.129		3362.17		3588.97		3497.43
	629.961		3399.57		3638.31		3531.8
	630.793		3438.49		3681.86		3571.49
	631.625		3464.49		3729.74		3599.17
	632.457		3500.37		3770.86		3629.63
	633.289		3530.49		3810.86		3671.66
	634.121		3559.31		3855.31		3712.83
	634.953		3594.69		3894.89		3752.2
	635.785		3627.77		3931.46		3793.51
	636.617		3655.17		3976.69		3827.97
	637.449		3687.91		4018.57		3867.37
	638.281		3721.37		4057.23		3907.11
	639.113		3751.8		4105.29		3937.23
	639.945		3787.51		4144.43		3968.06
	640.777		3826.66		4194.31		4009.46
	641.608		3871.06		4236.06		4044.2
	642.44		3898.11		4280.66		4081.26
	643.272		3932.69		4316.63		4120.63
	644.104		3963.51		4358.46		4165.09
	644.936		3989.51		4396.86		4203.54
	645.768		4031.4		4447.26		4241.26
	646.599		4063.91		4485.91		4276.74
	647.431		4090.4		4524.54		4314.57
	648.263		4111.4		4564.29		4340.54
	649.095		4137.77		4606		4377.09
	649.926		4174.37		4647.06		4420.74
	650.758		4206.51		4693.6		4457.37
	651.59		4244.2		4725.89		4496.77
	652.422		4263.71		4762.6		4537.51
	653.253		4297.4		4788.8		4566.26
	654.085		4327.34		4821.49		4595.49
	654.917		4350.74		4859.69		4630.91
	655.748		4375.03		4888.86		4658.86
	656.58		4393.09		4927.57		4693.4
	657.411		4418.83		4961.49		4727.91
	658.243		4440.83		4989.71		4752
	659.075		4457.46		5014.94		4775.31
	659.906		4470.43		5056.43		4804.8
	660.738		4499.91		5074.03		4836.63
	661.569		4519.11		5107.23		4868.66
	662.401		4539.09		5135.97		4894.51
	663.233		4563.34		5157.8		4914
	664.064		4576		5186.03		4933.8
	664.896		4592.89		5217.69		4948.03
	665.727		4607.97		5237.66		4974.57
	666.559		4625.83		5272.54		5010.03
	667.39		4644.26		5298.94		5032.23
	668.222		4661.94		5317.77		5058.11
	669.053		4669.97		5340.77		5081.49
	669.884		4679.89		5347.34		5098.8
	670.716		4683.57		5373.11		5112.89
	671.547		4701.14		5383.37		5120.34
	672.379		4715.86		5396.49		5138.57
	673.21		4721.71		5405.2		5150.34
	674.041		4733.4		5413.46		5169.03
	674.873		4738.54		5426.91		5174.31
	675.704		4755.43		5444.8		5184.11
	676.536		4770.29		5467.29		5198.2
	677.367		4782.69		5489.77		5217.97
	678.198		4789.83		5501.89		5221.69
	679.029		4805.31		5508.29		5227.54
	679.861		4813.94		5518.71		5224
	680.692		4808.8		5537.8		5224.71
	681.523		4825.69		5548.34		5225.63
	682.355		4825.63		5559.71		5239.74
	683.186		4829.63		5569.63		5246.09
	684.017		4833.6		5576.26		5244.89
	684.848		4837.29		5586.94		5248.37
	685.679		4840.26		5579.83		5251.46
	686.511		4844.49		5577.57		5255.26
	687.342		4846.43		5586.77		5253.29
	688.173		4846.8		5586.37		5262.91
	689.004		4847.77		5580.8		5260.46
	689.835		4842.77		5589.29		5256.43
	690.666		4841.14		5577.29		5258.57
	691.498		4840.4		5574.09		5253.17
	692.329		4833.34		5576.54		5244.89
	693.16		4845.34		5575.23		5237.77
	693.991		4841.6		5566.6		5238.71
	694.822		4831.94		5557.03		5229.97
	695.653		4820.06		5541.11		5201.51
	696.484		4807.57		5527.83		5184.23
	697.315		4791.74		5519.94		5166.91
	698.146		4783.03		5498.11		5151.91
	698.977		4770.74		5487.71		5129.03
	699.808		4756.57		5467		5117.51
	700.639		4736.11		5458.91		5106.63
	701.47		4713.23		5450.69		5088.14
	702.301		4706.66		5436.97		5065.09
	703.132		4689.94		5425.66		5043.4
	703.963		4674.03		5401.54		5027.89
	704.794		4651.6		5378.97		5007.11
	705.625		4635.63		5353.2		4980.83
	706.455		4612.29		5329.63		4959.97
	707.286		4594.4		5313.63		4946.66
	708.117		4563		5302.66		4917.43
	708.948		4529.11		5275.86		4900.14
	709.779		4514.77		5241.17		4883.57
	710.61		4484.09		5207.2		4847.66
	711.441		4455.34		5182.14		4814.23
	712.271		4428.74		5154.29		4791.09
	713.102		4401.63		5123.6		4767.63
	713.933		4377.66		5091.43		4739.09
	714.764		4360		5069.4		4714.97
	715.594		4329.31		5035.63		4677.51
	716.425		4308.31		4996.63		4651.26
	717.256		4286.54		4959.51		4608.91
	718.087		4264.37		4920.26		4590
	718.917		4232.54		4886.6		4565.46
	719.748		4199.94		4865.89		4530.43
	720.579		4171.03		4832.37		4502.94
	721.409		4141.11		4796.74		4464.03
	722.24		4105.14		4754.97		4431
	723.071		4067.8		4721.94		4390.97
	723.901		4036.37		4689.34		4362.89
	724.732		4000.54		4650.2		4334.86
	725.562		3975.8		4613.2		4300.94
	726.393		3950		4578.97		4272.17
	727.224		3915.34		4550.11		4239.23
	728.054		3882.54		4502.97		4205.09
	728.885		3849.57		4462.71		4162
	729.715		3824.17		4426.06		4127.31
	730.546		3793.03		4376.97		4089.23
	731.376		3760.63		4347.14		4054.51
	732.207		3722.17		4308.8		4012.26
	733.037		3685.71		4268.6		3971.49
	733.868		3655.6		4234.37		3939.26
	734.698		3615.57		4193.2		3906.51
	735.529		3584.71		4147.51		3868.63
	736.359		3546.63		4106.6		3832.69
	737.189		3513.71		4060.91		3796.74
	738.02		3491.46		4017.57		3755.06
	738.85		3449.17		3982.57		3713.23
	739.681		3417.69		3943.86		3684.43
	740.511		3390.77		3903.43		3651.49
	741.341		3352.54		3871.17		3615
	742.172		3317.06		3829.74		3582.17
	743.002		3284.49		3787.46		3544.74
	743.832		3242.6		3742.91		3498.2
	744.662		3210.34		3710.86		3474.51
	745.493		3174.17		3677.43		3435.54
	746.323		3137.06		3649.94		3403.86
	747.153		3096.83		3622.66		3357.49
	747.984		3061.29		3585.94		3318.77
	748.814		3026.46		3538.14		3281.46
	749.644		2992.17		3500.63		3241.06
	750.474		2961.97		3462.2		3215.74
	751.304		2926.11		3432.03		3182.94
	752.135		2902.54		3393.26		3150.43
	752.965		2877.51		3358.57		3105.49
	753.795		2852.4		3326.31		3069.77
	754.625		2811.69		3287.97		3041.11
	755.455		2782.91		3247.03		3007.66
	756.285		2756.86		3209.43		2974.63
	757.115		2723.29		3180		2947.71
	757.945		2693.09		3149.51		2925
	758.776		2659.23		3116.17		2884.74
	759.606		2629.86		3089.66		2848.34
	760.436		2597.2		3047.4		2816.6
	761.266		2572.63		3006.37		2789.06
	762.096		2543.6		2967.4		2760.11
	762.926		2508.26		2928.91		2723.51
	763.756		2478.6		2891.89		2691.46
	764.586		2450.54		2859.89		2660.14
	765.416		2424.03		2818.26		2628.69
	766.246		2394.09		2788.43		2596.2
	767.076		2358.91		2755.91		2571.43
	767.906		2335.17		2719.63		2538.77
	768.735		2307.6		2691.94		2509.83
	769.565		2276.31		2663.23		2477.77
	770.395		2254.2		2624.23		2446.6
	771.225		2232.89		2597		2409.77
	772.055		2206.43		2569.11		2379.71
	772.885		2188.57		2538.83		2350.43
	773.715		2162		2507.2		2313.8
	774.545		2135.14		2474.4		2285.69
	775.374		2108.23		2435.86		2257.11
	776.204		2085.43		2395.49		2226.46
	777.034		2060.94		2364.66		2196.86
	777.864		2037.69		2335.63		2168.2
	778.693		2013.29		2305.34		2142.54
	779.523		1988.8		2272.14		2112.66
	780.353		1965.11		2237.74		2085.83
	781.183		1939.8		2203.57		2058.03
	782.012		1910.86		2172.11		2033.49
	782.842		1884.63		2139.17		2005.6
	783.672		1864.86		2110.77		1979.23
	784.501		1838.06		2083.66		1955.63
	785.331		1815.4		2057.77		1928.77
	786.161		1795.4		2032.2		1901.89
	786.99		1770.61		1993.12		1875.18
	787.82		1746		1966.81		1852.52
	788.65		1720.41		1943.93		1825.07
	789.479		1700.11		1917.93		1800.19
	790.309		1674.68		1891.76		1767.2
	791.138		1661.57		1857.61		1743.57
	791.968		1637.81		1828.9		1721.76
	792.797		1615.84		1795.89		1695.58
	793.627		1591.59		1763.82		1677.06
	794.456		1555.2		1746.07		1660
	795.286		1538		1722.08		1643
	796.115		1524.73		1698.18		1624.27
	796.945		1518.11		1672.33		1605.22
	797.774		1482.14		1653.71		1588.71
	798.604		1476.8		1644.6		1590.8
	799.433		1485		1654		1557
	800.263		1414		1599		1546

## Sheet: Figure1e
Figure 1e	Time (s)	Intensity
	0	2561.64
	1.1548	2553.57
	2.3096	2554.93
	3.4644	2561.17
	4.6192	2554.85
	5.774	2560.21
	6.9288	2552.76
	8.0836	2553.44
	9.2384	2553.68
	10.3932	2557.36
	11.548	2552.6
	12.7028	2560.4
	13.8576	2554.14
	15.0124	2557.81
	16.1672	2555.55
	17.322	2557.54
	18.4768	2563.22
	19.6316	2557.33
	20.7864	2557.51
	21.9412	2560.25
	23.096	2560.61
	24.2508	2569.6
	25.4056	2577.97
	26.5604	2577.4
	27.7152	2585.45
	28.87	2589.56
	30.0248	2592.49
	31.1796	2602.29
	32.3344	2601.84
	33.4892	2615.08
	34.644	2611.95
	35.7988	2616.5
	36.9536	2618.67
	38.1084	2620.23
	39.2632	2626.78
	40.418	2625.2
	41.5728	2629.88
	42.7276	2626
	43.8824	2627.55
	45.0372	2621.97
	46.192	2634.4
	47.3468	2630.58
	48.5016	2626.26
	49.6564	2631.37
	50.8112	2628.73
	51.966	2618.97
	53.1208	2618.84
	54.2756	2616.89
	55.4304	2616.44
	56.5852	2612.68
	57.74	2604.73
	58.8948	2597.53
	60.0496	2593.34
	61.2044	2588.89
	62.3592	2580
	63.514	2577.68
	64.6688	2576.48
	65.8236	2569.16
	66.9784	2560.71
	68.1332	2559.57
	69.288	2544.56
	70.4428	2536.8
	71.5976	2535.23
	72.7524	2523.16
	73.9072	2519.4
	75.062	2517.51
	76.2168	2513
	77.3716	2496.05
	78.5264	2493.67
	79.6812	2492.28
	80.836	2483.27
	81.9908	2484.38
	83.1456	2475.19
	84.3004	2475.05
	85.4552	2473.35
	86.61	2462.22
	87.7648	2464.83
	88.9196	2467.88
	90.0744	2472
	91.2292	2468.8
	92.384	2469.35
	93.5388	2464.28
	94.6936	2471.08
	95.8484	2467.51
	97.0032	2466.56
	98.158	2473.3
	99.3128	2480.48
	100.468	2480.46
	101.622	2484.83
	102.777	2488.88
	103.932	2486.56
	105.087	2489.86
	106.242	2501.35
	107.396	2512.34
	108.551	2502.83
	109.706	2515.75
	110.861	2520.06
	112.016	2523.92
	113.17	2529.47
	114.325	2539.34
	115.48	2543.89
	116.635	2544.13
	117.79	2548.87
	118.944	2559.54
	120.099	2565.35
	121.254	2566.59
	122.409	2578.7
	123.564	2582.81
	124.718	2591.37
	125.873	2590.92
	127.028	2598.09
	128.183	2595.96
	129.338	2609.7
	130.492	2609.5
	131.647	2608.05
	132.802	2610.29
	133.957	2606.53
	135.112	2620.15
	136.266	2630.07
	137.421	2623.5
	138.576	2626.05
	139.731	2627.1
	140.886	2625.97
	142.04	2629.52
	143.195	2628.57
	144.35	2627.5
	145.505	2633.49
	146.66	2630.85
	147.814	2628.84
	148.969	2632.08
	150.124	2626.44
	151.279	2621.37
	152.434	2616.05
	153.588	2619.1
	154.743	2619.53
	155.898	2604.83
	157.053	2612.13
	158.208	2602.43
	159.362	2596.8
	160.517	2594.47
	161.672	2587.78
	162.827	2576.77
	163.982	2575
	165.136	2566.37
	166.291	2563.92
	167.446	2552.47
	168.601	2552.52
	169.756	2537.45
	170.91	2536.32
	172.065	2531.37
	173.22	2520.54
	174.375	2508.72
	175.53	2511.27
	176.684	2501.76
	177.839	2495.5
	178.994	2490.87
	180.149	2489.17
	181.304	2480.53
	182.458	2474.58
	183.613	2467.64
	184.768	2464.56
	185.923	2464.93
	187.078	2463.98
	188.232	2462.84
	189.387	2458.4
	190.542	2464.7
	191.697	2466.19
	192.852	2459.61
	194.006	2459.29
	195.161	2465.78
	196.316	2460.96
	197.471	2464.38
	198.626	2474
	199.78	2469.3
	200.935	2476.54
	202.09	2483.22
	203.245	2489.52
	204.4	2483.57
	205.554	2488.81
	206.709	2500.05
	207.864	2497.48
	209.019	2510.65
	210.174	2507.7
	211.328	2514.57
	212.483	2528.25
	213.638	2529.49
	214.793	2528.22
	215.947	2537.84
	217.102	2545.52
	218.257	2551.88
	219.412	2552.74
	220.567	2556.73
	221.721	2562.66
	222.876	2570.27
	224.031	2572.7
	225.186	2580.63
	226.341	2585.99
	227.495	2591.79
	228.65	2590.1
	229.805	2596.21
	230.96	2600.58
	232.115	2600.94
	233.269	2610.05
	234.424	2608.17
	235.579	2614.03
	236.734	2619.4
	237.889	2618.51
	239.043	2628.63
	240.198	2621.62
	241.353	2620.73
	242.508	2627.09
	243.663	2631.4
	244.817	2625.82
	245.972	2623.19
	247.127	2621.8
	248.282	2619.48
	249.437	2623.34
	250.591	2621.89
	251.746	2616.57
	252.901	2619.94
	254.056	2616.86
	255.211	2613.73
	256.365	2602.09
	257.52	2601.39
	258.675	2593.51
	259.83	2592.62
	260.985	2587.55
	262.139	2587.1
	263.294	2576.09
	264.449	2569.02
	265.604	2565.01
	266.759	2557.87
	267.913	2553.49
	269.068	2550.97
	270.223	2542.53
	271.378	2531.52
	272.533	2521.38
	273.687	2519.99
	274.842	2508.86
	275.997	2504.47
	277.152	2500.09
	278.307	2494.76
	279.461	2488.44
	280.616	2482.31
	281.771	2480.92
	282.926	2474.85
	284.081	2469.71
	285.235	2470.51
	286.39	2466
	287.545	2466.87
	288.7	2461.79
	289.855	2455.91
	291.009	2455.15
	292.164	2457.39
	293.319	2454.63
	294.474	2459.49
	295.629	2454.29
	296.783	2456.28
	297.938	2457.83
	299.093	2465.32
	300.248	2470
	301.403	2471.49
	302.557	2477.67
	303.712	2477.16
	304.867	2483.58
	306.022	2481.07
	307.177	2495.87
	308.331	2495.55
	309.486	2496.42
	310.641	2510.9
	311.796	2508.89
	312.951	2517.13
	314.105	2528.12
	315.26	2530.24
	316.415	2532.6
	317.57	2539.9
	318.725	2552.14
	319.879	2545.01
	321.034	2552.62
	322.189	2557.86
	323.344	2561.85
	324.499	2578.78
	325.653	2576.58
	326.808	2578.76
	327.963	2583.81
	329.118	2591.23
	330.273	2594.85
	331.427	2602.03
	332.582	2602.7
	333.737	2607.5
	334.892	2606.68
	336.047	2607.05
	337.201	2620.41
	338.356	2618.59
	339.511	2622.76
	340.666	2614.25
	341.821	2620.93
	342.975	2621.04
	344.13	2621.03
	345.285	2622.15
	346.44	2630.76
	347.595	2623.88
	348.749	2627.18
	349.904	2610.73
	351.059	2617.78
	352.214	2613.15
	353.369	2608.07
	354.523	2605.69
	355.678	2607.99
	356.833	2603.79
	357.988	2599.28
	359.143	2597.52
	360.297	2590.88
	361.452	2592.44
	362.607	2582.3
	363.762	2571.85
	364.917	2562.03
	366.071	2560.08
	367.226	2560.01
	368.381	2551.44
	369.536	2539.99
	370.691	2533.98
	371.845	2525.09
	373	2518.89
	374.155	2513.01
	375.31	2508
	376.465	2499.67
	377.619	2489.91
	378.774	2493.53
	379.929	2487.27
	381.084	2480.01
	382.239	2472.68
	383.393	2472.17
	384.548	2470.47
	385.703	2466.71
	386.858	2455.45
	388.013	2454.38
	389.167	2463.62
	390.322	2455.11
	391.477	2455.79
	392.632	2452.21
	393.787	2457.89
	394.941	2463.75
	396.096	2463.99
	397.251	2458.98
	398.406	2459.22
	399.561	2459.52
	400.715	2466.7
	401.87	2476.75
	403.025	2475.55
	404.18	2479.92
	405.335	2476.1
	406.489	2487.15
	407.644	2492.26
	408.799	2497.81
	409.954	2503.43
	411.109	2510.35
	412.263	2507.72
	413.418	2516.08
	414.573	2526.76
	415.728	2528.31
	416.883	2533.18
	418.037	2536.48
	419.192	2543.47
	420.347	2554.89
	421.502	2557.13
	422.657	2559.5
	423.811	2566.74
	424.966	2563.41
	426.121	2553.03
	427.276	2563.89
	428.431	2562.63
	429.585	2554.31
	430.74	2559.55
	431.895	2558.04

## Sheet: Figure1f
Figure 1f	Cycle number	Optical Amplitude (I.U.)
	100	96.1811
	200	96.3601
	300	94.9487
	400	93.8196
	500	93.1219
	600	91.9458
	700	90.5209
	800	89.1287
	900	89.2965
	1000	89.1287

## Sheet: Figure2a
Figure 2a	Frequency (Hz)	lOTFl (I.U.)
	0.01	78.795
	0.025	79.5275
	0.04	73.2873
	0.05	64.1857
	0.08	50.2214
	0.25	21.812
	0.4	14.4493
	0.5	11.9572
	0.8	7.30254
	1	5.35068
	1.25	4.38354
	2	2.6607
	2.5	2.20787
	5	1.16916
	10	0.51151
	12.5	0.420125
	20	0.253893
	40	0.120564
	50	0.106399
	100	0.0596426

## Sheet: Figure2b
Figure 2b	Frequency (Hz)	ΦOTF (°)
	0.01	-6.66198
	0.025	-20.6851
	0.04	-30.4863
	0.05	-37.1416
	0.08	-50.4725
	0.25	-73.1108
	0.4	-78.8223
	0.5	-80.262
	0.8	-83.7999
	1	-86.1545
	1.25	-89.8377
	2	-87.4831
	2.5	-89.5591
	5	-89.2253
	10	-89.143
	12.5	-90.894
	20	-87.9664
	40	-89.3328
	50	-88.2282
	100	-87.5475

## Sheet: Figure2c
Figure 2c	f-1(Hz-1)	Optical Amplitude (I.U.)
	1	5.35068
	0.8	4.38354
	0.5	2.6607
	0.4	2.20787
	0.199996	1.16916
	0.0999979	0.51151
	0.0799984	0.420125
	0.0500057	0.253893
	0.0250011	0.120564
	0.0199996	0.106399
	0.00999979	0.0596426

## Sheet: Figure2d
Figure 2d	f-0.5(s0.5)	Optical Amplitude (I.U.)
	5	73.2873
	4.47214	64.1857
	3.53553	50.2214
	2	21.812
	1.58114	14.4493
	1.41421	11.9572
	1.11803	7.30254

## Sheet: Figure2e
Figure 2e	Frequency (Hz)	f-0.5(s0.5)	Optical Amplitude (I.U.)
	0.04	5	73.2873
	0.05	4.47214	64.1857
	0.08	3.53553	50.2214
	0.25	2	21.812
	0.4	1.58114	14.4493
	0.5	1.41421	11.9572
	0.8	1.11803	7.30254
	1	1	5.35068
	1.25	0.894427	4.38354
	2	0.707107	2.6607
	2.5	0.632456	2.20787
	5.0001	0.447209	1.16916
	10.0002	0.316224	0.51151
	12.5003	0.28284	0.420125
	19.9977	0.22362	0.253893
	39.9982	0.158117	0.120564
	50.001	0.14142	0.106399
	100.002	0.099999	0.0596426

## Sheet: Figure3a
Figure 3a	Frequency (Hz)	lOTFl (I.U.)
	0.01	88.4454
	0.025	81.7357
	0.04	74.5336
	0.05	67.2765
	0.08	50.4002
	0.25	17.3622
	0.4	9.7689
	0.5	7.68917
	0.8	4.64729
	1	4.19488
	1.25	4.40859
	2	2.52208
	2.5	1.38179
	5.0001	0.963836
	10.0002	0.162848

[truncated: 20 more sheets: Figure3b, Figure3c, Figure3d, Figure3e, Figure3f, Figure3g, Figure3h, Supplementary Figure1, Supplementary Figure3, Supplementary Figure6, Supplementary Figure10a, Supplementary Figure11, Supplementary Figure13, Supplementary Figure14, Supplementary Figure17, Supplementary Figure18, Supplementary Figure19, Supplementary Figure20, Supplementary Figure21, Supplementary Figure22]
